# Supplementary material for: Application of Capillary and Free-Flow Zone Electrophoresis for Analysis and Purification of Antimicrobial β-Alanyl-Tyrosine from Hemolymph of Fleshfly Neobellieria bullata
Source: Molecules. 2021 Sep 16;26(18):5636. doi: 10.3390/molecules26185636 (PMC8469924; doi:10.3390/molecules26185636)
Supplement: Supplementary file 1 [file molecules-26-05636-s001.zip]

Archive with 1 entries (1 files):
- molecules-1380530-supplementary.pdf
